# Supplementary material for: Neuropeptide F regulates courtship in Drosophila through a male-specific neuronal circuit
Source: eLife. 2019 Aug 12;8:e49574. doi: 10.7554/eLife.49574 (PMC6721794; doi:10.7554/eLife.49574)
Supplement: Figure 1—figure supplement 2—source data 1. [file elife-49574-fig1-figsupp2-data1.xlsx]

## Sheet: Sheet1
w+;w1118	npf[LexA]	w+;npf[1]
0	0.81	0.12
0	0.48	0.08
0	0	0
0.28	0.02	0.25
0.42	0.05	0
0	0.52	0.32
0	0	0.25
0	0.78	0
0.08	0	0.09
0	0.43	0.9
0	0	0.73
0	0	0
0.23	0.35	0
0.13	0.55	0.41
0	0.57	0.55
0	0	0.22
0.72	0.9	0.07
0	0	0.33
0	0.21	0
0	0	0.02
0.38	0.74	0.55
0.21	0.33	0.67
0	0.78	0.85
0	0.05	0
