# Supplementary material for: Neuropeptide F regulates courtship in Drosophila through a male-specific neuronal circuit
Source: eLife. 2019 Aug 12;8:e49574. doi: 10.7554/eLife.49574 (PMC6721794; doi:10.7554/eLife.49574)
Supplement: Figure 1—figure supplement 2—source data 3. [file elife-49574-fig1-figsupp2-data3.xlsx]

## Sheet: Sheet1
w+;w1118	npf[LexA]	w+;npf[1]
0	0.72	0.43
0.05	0.55	0.23
0	0	0
0	0	0.25
0.1	0.23	0.12
0.05	0	0
0	0.31	0.08
0	0.33	0.15
0	0	0.08
0.1	0.54	0
0.2	0.12	0
0	0	0.57
0	0.07	0
0	0.67	0.43
0	0	0.71
0	0.41
0	0.15
0	0.02
0.08
