# Supplementary material for: Neuropeptide F regulates courtship in Drosophila through a male-specific neuronal circuit
Source: eLife. 2019 Aug 12;8:e49574. doi: 10.7554/eLife.49574 (PMC6721794; doi:10.7554/eLife.49574)
Supplement: Figure 5—source data 1. [file elife-49574-fig5-data1.zip]

Archive with 12 entries (12 files):
- Figure_5G_source data_Video.avi
- Figure_5H_source data_full stack.bmp
- Figure_5H_source data_Video.avi
- Figure_5I_source data_full stack.bmp
- Figure_5I_source data_Video.avi
- Figure_5A_source data_full stack.bmp
- Figure_5A_source data_Video.avi
- Figure_5B_source data_full stack.bmp
- Figure_5B_source data_Video.avi
- Figure_5C_source data_full stack.bmp
- Figure_5C_source data_Video.avi
- Figure_5G _source data_full stack.bmp
