# Supplementary material for: Neuropeptide F regulates courtship in Drosophila through a male-specific neuronal circuit
Source: eLife. 2019 Aug 12;8:e49574. doi: 10.7554/eLife.49574 (PMC6721794; doi:10.7554/eLife.49574)
Supplement: Figure 6—source data 3. [file elife-49574-fig6-data3.xlsx]

## Sheet: Sheet1
+>P2X2	sp-P1-Gal4>P2X2
-37.2058	190.197
-16.1002	213.359
-6.11688	275.048
-7.05447	284.135
3.12701	323.135
-8.09397	13.2023
-5.04367	22.8633
-6.67445	16.6006
17.9082	-1.85733
-8.07989	42.5035
	1.40932
	-4.01192
