# Supplementary material for: Neuropeptide F regulates courtship in Drosophila through a male-specific neuronal circuit
Source: eLife. 2019 Aug 12;8:e49574. doi: 10.7554/eLife.49574 (PMC6721794; doi:10.7554/eLife.49574)
Supplement: Figure 8—source data 3. [file elife-49574-fig8-data3.zip]

Archive with 4 entries (4 files):
- Figure_8A_source data_full stack.bmp
- Figure_8B_source data_Video.avi
- Figure_8B_source data_full stack.bmp
- Figure_8A_source data_Video.avi
